# Supplementary material for: High Resistance of Plasmodium falciparum to Sulphadoxine/Pyrimethamine in Northern Tanzania and the Emergence of dhps Resistance Mutation at Codon 581
Source: PLoS One. 2009 Feb 24;4(2):e4569. doi: 10.1371/journal.pone.0004569 (PMC2644264; doi:10.1371/journal.pone.0004569)
Supplement: Protocol S1 — These are the 2 study protocols which were approved by the IRBs (0.01 MB ZIP) [file pone.0004569.s003.zip]

Archive with 2 entries (2 files):
- Protocols/Protocol 2-10 month study ammended 23 feb 06.doc
- Protocols/Protocol 6-59 month study ammended no MQ 20 June 06.doc
